# Supplementary material for: Fabrication of Whey Protein Isolate-Pectin Nanoparticles by Thermal Treatment: Effect of Dynamic High-Pressure Treatment
Source: Foods. 2023 Nov 22;12(23):4217. doi: 10.3390/foods12234217 (PMC10705890; doi:10.3390/foods12234217)
Supplement: Supplementary file 1 [file foods-12-04217-s001.zip]

Archive with 1 entries (1 files):
- foods-2700030-supplementary.pdf
